# Supplementary material for: The stimulatory effect of fusobacteria on dendritic cells under aerobic or anaerobic conditions
Source: Sci Rep. 2022 Jun 23;12:10698. doi: 10.1038/s41598-022-14934-z (PMC9225986; doi:10.1038/s41598-022-14934-z)
Supplement: Supplementary file 1 — Supplementary Information 1. [file 41598_2022_14934_MOESM1_ESM.xlsx]

## Sheet: Sheet1
Supplemental Table 1. Adjusted p value of the geometric MFIs of each molecules in the DC line exposed to each bacteria under aerobic or anaerobic culture conditions then cultured under aerobic conditions.
Multiple comparisons	Exposure conditions	HLA-ABC		HLA-DR		CD80		CD86		CD83		CCR7
① vs. ②	Aerobic	****	<0.0001	****	<0.0001	ns	0.9999	*	0.0298	ns	0.9999	ns	0.6312
① vs. ③		****	<0.0001	****	<0.0001	****	<0.0001	*	0.017	****	<0.0001	****	<0.0001
① vs. ④		***	0.0005	ns	0.8245	ns	0.9982	*	0.0266	ns	0.9999	ns	>0.9999
① vs. ⑤		****	<0.0001	***	0.0002	ns	0.9948	**	0.0042	ns	0.9997	ns	0.964
① vs. ⑥		****	<0.0001	****	<0.0001	****	<0.0001	****	<0.0001	****	<0.0001	****	<0.0001
① vs. ⑦		ns	0.9093	**	0.0026	ns	0.9996	ns	0.4866	ns	>0.9999	ns	0.9998
① vs. ②	Anaerobic	****	<0.0001	****	<0.0001	***	0.0008	ns	0.7158	ns	0.9996	ns	0.0517
① vs. ③		****	<0.0001	****	<0.0001	****	<0.0001	***	0.0006	****	<0.0001	****	<0.0001
① vs. ④		****	<0.0001	ns	0.8174	ns	0.1856	ns	>0.9999	ns	0.9984	ns	0.8359
① vs. ⑤		****	<0.0001	ns	0.9997	*	0.0233	ns	0.1658	ns	0.9782	ns	0.9151
① vs. ⑥		****	<0.0001	***	0.0009	***	0.0003	*	0.0324	ns	0.0899	*	0.0462
① vs. ⑦		ns	0.9131	***	0.0009	ns	0.2253	ns	0.2483	ns	0.9985	ns	0.9198
MFI; mean fluorescent intensity, ns; not significant, *<0.05, **<0.01, ***<0.001, ****<0.0001 ①; No Bacteria, ②; F. varium, ③; F. nucleatum, ④; B. vulgatus, ⑤; C. clostridioforume, ⑥; E. coli, ⑦; L. bulgaricus
