# Supplementary material for: The stimulatory effect of fusobacteria on dendritic cells under aerobic or anaerobic conditions
Source: Sci Rep. 2022 Jun 23;12:10698. doi: 10.1038/s41598-022-14934-z (PMC9225986; doi:10.1038/s41598-022-14934-z)
Supplement: Supplementary file 2 — Supplementary Information 2. [file 41598_2022_14934_MOESM2_ESM.xlsx]

## Sheet: Sheet1
Supplemental Table 2. Adjusted p value of cytokine production from the DC line stimulated with each bacteria under aerobic or anaerobic culture conditions then cultured under aerobic conditions.
Multiple comparisons	Stimulation	IL-6		IL-8		TNF-α
① vs. ②	Aerobic	ns	0.1699	***	0.0003	****	<0.0001
① vs. ③		ns	0.9984	ns	0.54	ns	0.3402
① vs. ④		ns	0.9991	ns	0.2613	ns	0.9987
① vs. ⑤		****	<0.0001	****	<0.0001	****	<0.0001
② vs. ③		ns	0.252	****	<0.0001	****	<0.0001
② vs. ④		ns	0.1189	****	<0.0001	****	<0.0001
② vs. ⑤		****	<0.0001	****	<0.0001	**	0.0016
③ vs. ④		ns	0.9833	ns	0.9718	ns	0.469
③ vs. ⑤		****	<0.0001	****	<0.0001	****	<0.0001
④ vs. ⑤		****	<0.0001	****	<0.0001	****	<0.0001
① vs. ②	Anaerobic	***	0.0003	****	<0.0001	****	<0.0001
① vs. ③		ns	0.2629	*	0.013	ns	0.1253
① vs. ④		ns	0.5669	ns	0.2514	ns	0.8952
① vs. ⑤		ns	0.7758	ns	0.9163	*	0.0115
② vs. ③		****	<0.0001	****	<0.0001	****	<0.0001
② vs. ④		****	<0.0001	****	<0.0001	****	<0.0001
② vs. ⑤		**	0.0015	****	<0.0001	**	0.0016
③ vs. ④		ns	0.9638	ns	0.3516	ns	0.4218
③ vs. ⑤		*	0.0471	*	0.0466	***	0.0003
④ vs. ⑤		ns	0.1265	ns	0.6511	**	0.0031
ns; not significant, *<0.05, **<0.01, ***<0.001, ****<0.0001
① F. varium ② F. nucleatum ③ B. vulgatus ④ C. clostridioforume ⑤ E. coli
